# Supplementary material for: Identification of LncRNA Prognostic Signature Associated With Genomic Instability in Pancreatic Adenocarcinoma
Source: Front Oncol. 2022 Mar 29;12:799475. doi: 10.3389/fonc.2022.799475 (PMC9012103; doi:10.3389/fonc.2022.799475)
Supplement: Supplementary file 1 [file Table_1.xlsx]

## Sheet: Sheet1
Table S1 LncRNAs associated with genomic instability in PAAD
lncRNA	conMean	treatMean	logFC	pValue	fdr
AP005329.2	0.502594	0.815159	0.697687	0.0109167	0.0381874
AC008669.1	0.923265	0.592722	-0.639387	0.00128138	0.00777737
AC008105.3	1.18615	0.60954	-0.960494	0.000372101	0.00304491
ZNF790-AS1	1.37249	0.708351	-0.954258	1.4e-05	0.000300877
AL133325.3	3.32668	0.625223	-2.41164	0.000810179	0.00562522
AC024075.3	1.27734	0.823146	-0.633922	0.000180208	0.00176642
MIR223HG	1.58101	0.554517	-1.51154	1.58e-07	1.61e-05
AC018755.4	1.54944	0.799451	-0.954663	0.00214516	0.0117044
AC010226.1	0.767355	0.406658	-0.916079	3.29e-06	0.000115861
LINC02657	1.086	2.22621	1.03556	0.00902199	0.0336669
AC106900.1	0.723595	1.77215	1.29225	0.00151541	0.00890303
LINC00909	2.29661	1.5073	-0.607539	9.6e-06	0.000241008
AL365181.3	2.1768	5.26886	1.27528	0.000911547	0.00605386
AC024592.2	0.391106	0.985103	1.33271	0.000196904	0.0018996
AC016820.1	1.44046	0.112792	-3.6748	0.00532117	0.0232785
MIR600HG	1.11245	0.415699	-1.42013	4.85e-05	0.000706094
AC093797.1	0.584144	0.347916	-0.747587	0.010169	0.0361937
LINC00659	0.529794	1.83119	1.78928	0.00706339	0.0283309
AC027031.2	1.61563	3.25781	1.01181	0.000536637	0.0039986
LINC01857	2.52622	0.946836	-1.41579	0.00098243	0.00638579
AL445250.1	1.01093	0.408718	-1.30651	0.000170354	0.00168789
AC120049.1	0.641568	0.31273	-1.03668	2.09e-08	4.25e-06
AC087588.2	0.357235	1.01146	1.5015	1.24e-05	0.000287767
AL049836.1	0.622933	2.17471	1.80368	0.00117621	0.00728374
AL162377.1	1.26587	0.793263	-0.674262	0.00440559	0.0200882
AP003419.3	0.64628	1.08084	0.741923	0.0109167	0.0381874
AC147067.1	2.64384	4.88094	0.884524	0.00902199	0.0336669
LINC02014	0.315609	0.863734	1.45245	8.39e-07	4.69e-05
LINC02600	1.00422	0.211872	-2.24481	2.75e-05	0.000496357
AL355803.1	0.761275	0.375762	-1.0186	0.00115794	0.00719621
CRNDE	1.71099	4.99135	1.5446	5.24e-12	4.81e-09
AC120498.10	1.11536	0.569812	-0.96895	0.00953122	0.0349415
AL137779.2	0.727006	0.465893	-0.641969	0.00507199	0.0225654
AC090559.1	1.53946	0.796002	-0.951578	9.78e-05	0.00115623
MIR194-2HG	0.837702	1.87747	1.16428	0.0115185	0.0397617
AC027575.3	1.37993	0.745485	-0.888347	1.27e-05	0.000287767
TYMSOS	0.402872	0.817508	1.02091	0.00807506	0.0314259
AL606834.2	1.07292	0.672773	-0.673358	0.00167067	0.00975267
AC100861.1	0.881821	1.60696	0.865779	4.43e-06	0.000138272
ITPR1-DT	0.613105	0.259406	-1.24092	0.00040071	0.00320743
LINC00987	1.52721	0.716755	-1.09135	1.78e-06	7.26e-05
AC010976.2	0.687791	0.42039	-0.710244	0.0112141	0.0389306
LINC00857	1.6588	3.02137	0.86506	3.29e-05	0.000537642
AL022332.1	0.8187	0.127366	-2.68435	6.93e-05	0.000920746
AC012645.3	0.590864	0.265488	-1.15418	0.00140141	0.00842225
PSMG3-AS1	1.2941	0.769448	-0.75005	8.05e-05	0.00101582
WAKMAR2	0.576276	0.265383	-1.11869	9.47e-07	4.69e-05
AL391069.2	0.810089	0.452248	-0.840965	3.29e-05	0.000537642
AP000757.1	1.483	0.824996	-0.846056	6.06e-08	8.89e-06
LINC01963	2.78164	1.8343	-0.600705	0.00510794	0.0226156
AC087491.1	0.283912	1.10233	1.95705	0.00375245	0.0179667
AC106795.2	2.73592	0.752518	-1.86223	0.00021892	0.00203695
AC048344.4	0.349149	0.660875	0.920532	6.26e-05	0.000844108
AC245100.7	0.788413	1.43239	0.861405	0.0001366	0.00143901
AL121761.1	1.08598	3.95686	1.86537	6.55e-06	0.000179164
PDE2A-AS2	0.522678	0.332085	-0.654371	1.68e-05	0.000341564
SLCO4A1-AS1	2.34044	8.21233	1.81101	3.91e-05	0.000618178
SH3PXD2A-AS1	1.09669	2.88175	1.39379	4.65e-05	0.000695345
GAS5	38.5344	60.1892	0.64336	0.0100656	0.0358955
AC090181.2	0.708474	1.40631	0.989122	0.0087765	0.0331032
SPINT1-AS1	7.37366	11.3324	0.620005	0.00094355	0.00619902
SENCR	0.617604	0.391492	-0.657699	3.46e-06	0.000117303
PVT1	1.00557	2.09342	1.05785	4.65e-06	0.000139871
AC095057.3	1.24699	0.643774	-0.95382	0.000153924	0.00159403
AP000757.2	1.93446	0.719888	-1.42609	0.000449195	0.00347416
LINC02323	0.351553	0.775963	1.14225	0.000821406	0.00563909
PAXBP1-AS1	0.809533	0.306536	-1.40103	4.89e-06	0.000140033
LINC01215	0.701503	0.130845	-2.42259	1.01e-05	0.00024592
LINC01843	1.69658	3.30671	0.962768	0.000447446	0.00347416
AP000695.2	0.997382	1.61366	0.694122	0.00853693	0.0326004
MIR503HG	1.65185	0.804935	-1.03714	0.000116313	0.00128435
PRDM16-DT	5.96071	0.933678	-2.67449	0.00356756	0.0173457
AC108134.2	0.418247	0.631965	0.595489	0.000308625	0.00266844
TRIM31-AS1	0.698058	1.81204	1.3762	3.24e-05	0.000537642
AC009005.1	0.98746	1.57779	0.676113	0.00172624	0.0100451
AL590764.1	0.873495	0.461822	-0.919463	0.000117883	0.00129389
AC010247.2	1.64709	0.298029	-2.46639	1.6e-06	6.82e-05
AL132712.1	0.881303	1.67239	0.924205	0.00440559	0.0200882
ZSCAN16-AS1	4.16942	2.24073	-0.895882	3.01e-05	0.000520189
LINC01150	0.736203	0.411408	-0.839535	0.000299429	0.0026012
AC105219.1	0.505835	1.16745	1.20662	0.0143955	0.0469002
LBX2-AS1	4.45499	7.21796	0.696169	1.01e-05	0.00024592
AL365361.1	1.13924	0.403218	-1.49843	8.97e-07	4.69e-05
AC013275.1	12.2361	4.69648	-1.3815	8.09e-05	0.00101582
AL109741.1	0.896601	0.401786	-1.15804	3.5e-07	2.79e-05
XIST	3.54654	1.37905	-1.36274	0.00250424	0.0130777
LINC02481	0.366266	0.656967	0.84293	0.00356756	0.0173457
AL136084.3	1.87339	0.973546	-0.944333	9.6e-06	0.000241008
VASH1-AS1	0.902401	0.496044	-0.863301	9.49e-05	0.00112952
AL133215.2	0.243033	0.615479	1.34055	2.63e-05	0.00048761
PCED1B-AS1	3.00245	1.60514	-0.903441	0.0001117	0.00124845
AC009275.1	0.867221	1.48554	0.776516	0.000320457	0.00271943
AC078993.1	1.10607	0.445727	-1.31121	0.00506759	0.0225654
AC009812.1	1.43757	0.856409	-0.747262	0.00278741	0.0142718
AC096733.3	0.571172	0.302219	-0.918328	0.000166585	0.00166858
AC010998.3	0.648193	5.88316	3.18209	0.0113818	0.0394384
DBH-AS1	1.1797	0.487504	-1.27493	1.88e-06	7.48e-05
AC015726.1	1.56167	1.04087	-0.585301	0.0001366	0.00143901
AC016044.1	0.981801	0.373681	-1.39363	0.00523183	0.0230528
TRBV11-2	0.560144	0.283277	-0.983584	0.0007326	0.00519352
AC067852.3	0.603759	0.387525	-0.639685	0.0118303	0.0404568
AC156455.1	1.12498	0.668991	-0.749845	6.26e-05	0.000844108
AP003390.1	0.394715	0.932015	1.23954	0.00184244	0.0104234
AP001033.4	0.708392	1.18336	0.740275	0.00203009	0.0112421
ZNF710-AS1	2.15522	1.18506	-0.86287	1.42e-08	3.25e-06
ROCR	1.48507	0.258523	-2.52216	0.000270771	0.00240933
AGAP1-IT1	0.351553	1.13085	1.68559	6.53e-05	0.000873956
AL513550.1	1.20995	0.782407	-0.62895	0.000265224	0.00237149
AL392172.1	4.22317	6.57887	0.639514	0.00853693	0.0326004
SLC12A9-AS1	0.746006	1.61252	1.11206	0.00110371	0.00695224
AC131009.3	0.924875	1.62298	0.811312	0.00590865	0.0251289
AC067817.2	0.543489	0.304042	-0.837981	0.00237029	0.0125088
LINC01018	1.37172	0.221913	-2.62792	0.000312849	0.00269227
SLC25A25-AS1	3.22114	4.99924	0.634136	0.00853693	0.0326004
AC027097.2	0.547684	0.300018	-0.868296	5.76e-05	0.000799218
AL136531.1	0.789702	0.412488	-0.936955	0.00742368	0.0293267
AC016735.1	5.18782	9.55871	0.881687	0.0057401	0.0245832
AL118505.1	0.537866	1.32984	1.30594	0.000105393	0.00120741
AL355102.4	1.82272	0.555669	-1.7138	4.19e-05	0.000651225
AC092979.1	5.13557	0.572879	-3.16422	0.000333711	0.00276784
EPB41L4A-DT	1.23381	0.766466	-0.686821	0.00088054	0.00593393
PRKAR1B-AS2	0.919162	0.334467	-1.45846	0.000257994	0.00231816
AC104083.1	8.61296	5.58572	-0.624767	1.27e-05	0.000287767
AC004687.1	1.7076	0.951892	-0.843096	1.92e-05	0.00037896
AC010478.1	1.27407	0.395108	-1.68912	0.00681931	0.0275934
AC012636.1	0.693242	0.337352	-1.0391	7.72e-05	0.000996579
AL691432.2	5.84183	3.05528	-0.935115	0.00721714	0.0287587
MACORIS	0.99864	0.485479	-1.04056	0.00149278	0.0087983
AL512413.1	0.65082	1.30876	1.00787	0.0144006	0.0469002
AC006369.1	3.0731	0.421861	-2.86486	6.05e-05	0.000828151
LINC00339	12.1366	7.76686	-0.643965	4.89e-06	0.000140033
AC025175.1	0.765973	0.451784	-0.761658	0.000619471	0.00447044
AC103702.2	1.12342	3.76795	1.74589	0.000162131	0.00165103
GIHCG	3.76269	2.36753	-0.668385	0.000107257	0.00122113
AC034243.1	0.927744	0.238274	-1.96111	0.00236377	0.0125088
AC004233.2	2.85874	1.71748	-0.735087	0.00625904	0.0260155
GAS6-DT	0.941257	0.601473	-0.646087	0.000597728	0.00436508
AL662844.4	1.16268	0.625427	-0.894542	0.000556331	0.00412856
AC010894.2	0.533386	0.805934	0.595483	0.0103426	0.0365983
AC079949.1	0.641808	0.255935	-1.32636	2.49e-05	0.000471061
LINC02562	0.920585	3.03474	1.72095	2.55e-05	0.000476226
AL590226.1	0.712773	0.317869	-1.16501	2.51e-06	9.55e-05
AP001528.1	0.608685	0.345364	-0.817577	0.000102979	0.00119469
AC104117.3	0.673806	0.285994	-1.23635	7.27e-08	8.89e-06
SYNPR-AS1	0.678095	1.78751	1.39839	8.39e-07	4.69e-05
AC099518.2	0.394063	0.9006	1.19246	0.000499161	0.00381234
TRAF3IP2-AS1	0.661165	0.391504	-0.755984	1.45e-06	6.31e-05
AC092574.1	0.561198	0.333899	-0.749095	0.0135023	0.0450814
AP000704.2	0.592464	0.334928	-0.822875	0.00359313	0.0174238
AL021807.1	0.546959	1.39554	1.35132	0.000793224	0.00552844
AP003071.4	0.619214	0.395332	-0.647374	0.000297198	0.00259412
AC145098.1	1.2451	0.750528	-0.730278	0.00721714	0.0287587
LINC02716	0.706141	0.258883	-1.44765	9.49e-05	0.00112952
LINC01829	1.90391	0.420116	-2.18011	0.000580905	0.0042763
AC002511.2	1.18108	0.649361	-0.863009	0.00245873	0.0128767
AC022784.1	0.790306	3.97805	2.33158	0.00599988	0.0254578
AL590666.2	1.5654	3.19452	1.02907	0.000536637	0.0039986
PRKCQ-AS1	0.793747	0.431494	-0.879339	0.0001366	0.00143901
AC005046.2	1.718	0.944615	-0.862932	5.76e-05	0.000799218
BOLA3-AS1	1.1342	0.747585	-0.60136	0.000121104	0.00132133
AC092287.1	0.365833	0.696346	0.928621	0.000155488	0.00160118
AC002511.1	0.603005	0.333826	-0.853072	0.000141198	0.00147895
AF111167.2	0.568253	0.313078	-0.860012	0.0054158	0.0235799
AL590708.1	0.289286	0.543814	0.910616	0.00402694	0.0190242
FGF14-AS2	2.83337	1.14727	-1.30431	5.5e-07	3.6e-05
AC012313.5	0.716016	0.362442	-0.982243	1.88e-07	1.81e-05
MIR1915HG	0.649478	0.406211	-0.677052	0.000202592	0.00191418
HOXB-AS4	0.313763	1.10955	1.82222	8.03e-05	0.00101582
FEZF1-AS1	0.597623	2.41753	2.01622	1.29e-05	0.00028934
SOCS2-AS1	0.786089	0.300059	-1.38944	8.35e-09	2.19e-06
AP001189.1	0.799518	0.504128	-0.665341	0.00833028	0.0321461
LINC02086	2.19105	6.35958	1.53731	0.0130102	0.0437573
LINC00861	0.766292	0.161988	-2.242	9.83e-08	1.13e-05
AL117379.1	1.39436	2.47959	0.830501	0.000320457	0.00271943
AC021218.1	1.39726	3.81307	1.44835	0.00112139	0.00701536
B4GALT1-AS1	0.978906	1.55232	0.66518	4.01e-06	0.000131358
AC025165.4	0.558012	0.351592	-0.666393	0.00146429	0.00865818
AC023509.3	2.15386	1.13839	-0.919923	0.00427597	0.0197427
ELF3-AS1	1.39944	2.82176	1.01174	4.89e-06	0.000140033
AC068580.2	0.626468	1.37809	1.13736	0.00514999	0.0227468
HOXC-AS1	0.330493	0.847232	1.35814	0.0140173	0.0461288
AL049838.1	1.86778	1.15434	-0.694258	0.00023646	0.00216715
AC104964.1	0.578159	2.37654	2.03933	0.000415763	0.00329911
AC008760.2	2.31654	1.33753	-0.792406	0.00315583	0.0157191
AC124798.1	1.12615	2.00792	0.834307	0.0022349	0.0120134
AL606834.1	1.20104	2.0176	0.748353	0.000821406	0.00563909
AL117382.2	0.444676	1.0184	1.19548	0.00182707	0.0104234
LINC02532	4.24549	1.40625	-1.59407	8.74e-05	0.00106813
AC124283.2	0.504322	1.01262	1.00567	0.0005712	0.00422181
AC087623.1	0.68426	0.354852	-0.947327	0.000234709	0.00216715
MEG3	12.1524	4.0557	-1.58322	5.29e-05	0.000759142
LINC02577	0.365501	1.10959	1.60208	0.000893899	0.00597999
MIR3142HG	0.832761	0.40305	-1.04694	0.00427597	0.0197427
DNM3OS	1.58266	0.785529	-1.01061	6.55e-06	0.000179164
GABPB1-AS1	1.19713	0.756551	-0.662071	0.00261816	0.0135185
AC104695.4	0.945092	2.76188	1.54713	0.00926905	0.034202
AC135803.1	0.999058	0.567198	-0.816716	0.000170354	0.00168789
PCAT19	1.54043	0.818215	-0.912776	2.37e-08	4.35e-06
DRAIC	4.01839	0.513296	-2.96876	0.00178348	0.010248
AC084117.1	0.612616	1.00477	0.713812	0.00669673	0.0273998
AC090948.3	0.783183	0.417435	-0.907798	0.000821406	0.00563909
AC015819.1	0.87773	0.312694	-1.48903	1.27e-06	5.69e-05
AL121895.2	0.871735	1.46304	0.74701	0.00253706	0.0131368
BBOX1-AS1	0.766552	1.84824	1.26969	0.0153416	0.0496237
AC022613.1	2.33554	1.4446	-0.693091	0.00296647	0.0149794
AC243967.2	0.415023	0.725284	0.805354	0.00289182	0.0146834
BX640514.2	0.582203	1.20252	1.04647	0.00229956	0.0123248
AC007541.1	1.12493	0.668796	-0.7502	0.0001117	0.00124845
AC243960.1	1.24023	0.425082	-1.5448	8.97e-07	4.69e-05
AC004264.1	0.899627	1.66262	0.88606	0.0153771	0.0496237
AL133371.2	2.05432	0.784546	-1.38873	0.000235688	0.00216715
AL445423.1	0.599663	0.335437	-0.838107	0.00146429	0.00865818
ZFAS1	30.5051	48.7021	0.674932	0.000286164	0.00252182
MAGI2-AS3	2.26324	1.18424	-0.934424	1.05e-06	5.08e-05
AC007255.1	0.564226	1.08564	0.944206	3.59e-05	0.000571541
AL138689.1	0.282389	0.744385	1.39836	0.000864272	0.00586744
PDCD4-AS1	2.89664	1.55726	-0.895374	3.94e-07	2.89e-05
LINC02084	0.584265	0.327989	-0.832975	0.000938878	0.00619051
AP000892.3	1.24117	0.399002	-1.63723	0.000887437	0.00595851
LINC01133	12.7497	31.1699	1.28969	8.39e-05	0.0010388
A2M-AS1	0.692859	0.343021	-1.01427	5.21e-09	1.59e-06
BX470102.1	5.18847	16.5503	1.67348	4.85e-05	0.000706094
SLC25A5-AS1	0.610868	0.406428	-0.587859	0.00742368	0.0293267
AL139246.3	1.94452	4.67962	1.26698	0.00101066	0.00650014
AL445524.1	2.22795	4.72242	1.08381	9.11e-05	0.00110564
SRP14-AS1	1.40485	0.859202	-0.709344	0.000597728	0.00436508
AC023043.4	0.712438	1.18437	0.733286	0.000600778	0.00436994
DCST1-AS1	0.899875	1.67079	0.892738	1.11e-06	5.22e-05
AC099518.6	0.487005	0.866257	0.83086	0.00292431	0.0148074
AL451050.2	0.356413	0.642877	0.850992	0.0149608	0.0486151
PCAT7	0.615942	1.23215	1.00031	0.000115709	0.00128435
LINC02593	2.42105	0.650012	-1.8971	3.43e-05	0.000551886
NEAT1	18.7566	28.255	0.591106	0.0124759	0.0421149
LINC01942	0.743972	0.301907	-1.30115	0.000128986	0.00139077
RTCA-AS1	1.57279	0.872322	-0.85039	0.00040071	0.00320743
AC079949.2	0.588528	0.353002	-0.737432	0.00137005	0.00826088
ZNF667-AS1	3.75423	1.54454	-1.28134	1.9e-12	3.48e-09
ZNF582-AS1	1.10338	0.480378	-1.19969	1.83e-09	8.38e-07
MUC12-AS1	2.21471	5.52767	1.31955	3.01e-05	0.000520189
AC010503.5	19.8449	29.958	0.594169	0.000641939	0.00461441
AC132938.2	0.604995	0.217587	-1.47533	0.00732488	0.0291247
AC107294.3	0.570431	0.36807	-0.632074	0.0144052	0.0469002
AC015911.3	0.628372	0.22886	-1.45715	1.24e-05	0.000287767
MEG9	0.662749	0.22035	-1.58866	3.15e-07	2.62e-05
AC093620.1	0.639777	1.54754	1.27434	0.00375409	0.0179667
AC133528.1	0.459886	0.843261	0.874702	0.00216422	0.0117044
AL583785.1	3.20474	0.699148	-2.19654	3.91e-06	0.000130315
AC124312.2	0.610743	0.219195	-1.47835	8.91e-06	0.000240094
AL121929.3	2.21013	0.569921	-1.9553	4.43e-06	0.000138272
AC008969.1	0.825953	0.349704	-1.23992	1.6e-05	0.000329936
ATP6V0E2-AS1	1.16778	0.576524	-1.01831	9.6e-06	0.000241008
AC092279.1	0.847809	0.481848	-0.815162	0.000332707	0.00276784
LINC01976	1.70418	0.373053	-2.19163	0.00488112	0.0218755
Z97989.1	0.649872	0.366222	-0.827437	0.0001117	0.00124845
AL136304.1	0.871173	0.391342	-1.15453	0.000166585	0.00166858
MIR100HG	4.41155	2.35438	-0.905938	1.17e-06	5.37e-05
AL583722.1	0.360134	0.602229	0.741779	0.00315583	0.0157191
SAMD12-AS1	0.349305	0.534591	0.613947	0.00990457	0.0356681
C8orf31	1.32235	2.82256	1.0939	0.0022349	0.0120134
LINC00671	1.533	0.26005	-2.55949	5.3e-05	0.000759142
AC018521.6	0.720305	0.479732	-0.586378	0.0060816	0.0255678
AC009097.2	0.310884	0.525846	0.758266	0.0136883	0.0456195
AC124067.2	0.678936	1.97834	1.54294	0.0124759	0.0421149
FOXD2-AS1	1.26275	2.29847	0.864107	6.14e-07	3.75e-05
AC022509.2	1.12511	0.742297	-0.599996	0.00495995	0.0221746
AC004921.1	0.656578	0.377185	-0.799695	0.00216464	0.0117044
AC091057.1	0.319476	0.497795	0.639844	0.000665154	0.00474408
PAN3-AS1	1.10853	0.719346	-0.623891	0.0138604	0.0456945
AC090617.5	3.21497	1.70524	-0.914831	0.000447446	0.00347416
TMEM92-AS1	0.969805	1.59495	0.717748	0.00216464	0.0117044
AL021578.1	0.46165	0.990304	1.10107	5.76e-05	0.000799218
AL158166.1	0.375783	1.11233	1.56562	2.81e-07	2.46e-05
PIK3CD-AS2	1.55348	0.842537	-0.882688	0.000202592	0.00191418
LINC00346	0.587163	1.15996	0.982248	0.0153771	0.0496237
CASC8	0.717192	1.55689	1.11823	0.000180208	0.00176642
AL354707.1	0.722434	1.3673	0.920393	0.00453871	0.0204409
AC009065.6	3.68367	10.8942	1.56435	1.18e-07	1.27e-05
AC008808.2	1.62886	0.461753	-1.81867	0.00380734	0.0181741
MIR155HG	1.06195	0.618303	-0.780323	0.00196569	0.0109851
LINC01370	2.46359	0.876286	-1.49129	0.0086195	0.0327791
AC147067.2	0.708666	0.451291	-0.651046	0.00101066	0.00650014
AC026367.3	0.735529	0.440498	-0.739646	0.00184244	0.0104234
AC084018.1	3.31332	2.01876	-0.714812	0.00335602	0.0164922
AL136368.1	0.590192	0.265274	-1.1537	4.45e-06	0.000138272
AL365181.2	0.89822	2.42043	1.43012	0.00953122	0.0349415
LINC01876	0.296478	0.615362	1.05351	0.00990457	0.0356681
SDCBP2-AS1	0.950574	0.509926	-0.898511	2.41e-05	0.000459902
BX322562.1	4.08779	2.62422	-0.639433	0.00178348	0.010248
LINC01978	1.06586	2.11226	0.986764	4.65e-05	0.000695345
LINC02041	2.6232	5.7407	1.1299	5.77e-06	0.000162584
MIR7-3HG	19.8556	4.10919	-2.27262	0.00088054	0.00593393
MIR210HG	2.54657	5.90319	1.21294	3.29e-05	0.000537642
AC129507.1	0.754139	0.419079	-0.847607	2.97e-06	0.000106823
LYPLAL1-AS1	1.17668	0.221191	-2.41137	0.00859203	0.0327426
LINC00665	2.31022	1.34079	-0.78495	0.00184244	0.0104234
AC008760.1	1.1209	1.95235	0.800552	0.00213146	0.0117044
LINC00663	0.765208	0.509601	-0.586483	0.000102979	0.00119469
TMEM254-AS1	0.55216	0.287802	-0.940008	4.45e-05	0.000686082
AC002091.1	0.716946	0.342932	-1.06394	1.53e-05	0.000322367
AC084864.1	0.367058	0.569779	0.634393	0.00107176	0.00682128
AC012313.2	0.890517	0.413148	-1.10798	0.00123903	0.00757049
AL359504.1	0.626312	0.250781	-1.32045	0.000255294	0.00230519
AC005041.3	0.629094	1.20246	0.934637	0.000202592	0.00191418
VPS9D1-AS1	1.48921	2.82503	0.923715	0.00721714	0.0287587
AL445426.1	0.536931	0.311504	-0.785487	0.000244193	0.0022269
AC099850.4	1.88989	3.47648	0.879324	0.00104583	0.00667945
AC036176.1	1.79372	0.977484	-0.875812	0.00644107	0.0265314
AC123912.4	1.30442	0.353622	-1.88313	2.03e-05	0.000392634
ACBD3-AS1	0.640123	0.970512	0.600397	0.00367775	0.0176938
AC104825.1	1.90532	1.14558	-0.733956	1.78e-06	7.26e-05
LINC02320	0.329629	1.10707	1.74784	0.00825596	0.0320618
RASSF8-AS1	1.38226	0.706405	-0.968463	4.41e-07	3.11e-05
PARAL1	0.602642	0.33441	-0.849684	0.00924986	0.034202
RNF157-AS1	1.81985	0.6649	-1.45261	0.000850502	0.00581705
SNTG2-AS1	1.28808	0.255511	-2.33376	0.000158426	0.00162232
AL035250.1	0.648411	0.20771	-1.64234	0.000383486	0.00312414
AC079921.2	0.574772	0.358309	-0.681784	0.00021892	0.00203695
ARHGEF2-AS1	0.348183	0.862925	1.30939	0.00956106	0.0349809
PPP1R14B-AS1	2.58202	5.16513	1.00031	0.00238165	0.0125088
AL355312.4	8.45785	19.6769	1.21814	0.000105393	0.00120741
U91328.1	0.909089	0.551073	-0.722179	3.43e-05	0.000551886
LINC02777	1.69459	0.910282	-0.896549	0.00119797	0.0073687
AL606970.1	0.980985	0.233557	-2.07046	0.000427392	0.00337676
AC084375.1	5.2941	1.01421	-2.38403	0.000361052	0.00296775
AC120498.4	0.905126	2.39763	1.40542	1.96e-05	0.000381549
AP001453.4	1.24462	2.12303	0.77042	2.88e-05	0.000512188
AC130456.3	0.775974	1.60028	1.04425	0.00833028	0.0321461
GPC5-AS1	4.082	1.64125	-1.31448	0.000455998	0.00351195
AC004540.1	1.2523	0.742934	-0.753272	3.01e-05	0.000520189
AC002059.1	0.634256	0.293614	-1.11114	0.00127312	0.0077529
AL512274.1	1.59843	3.16088	0.983669	0.00625904	0.0260155
SH3BP5-AS1	1.66882	1.07927	-0.62877	0.00481581	0.0216357
AL139393.3	2.92769	1.41808	-1.04583	3.46e-06	0.000117303
AC009065.3	3.39982	10.5128	1.62862	7.27e-08	8.89e-06
ZNF793-AS1	1.77491	0.693215	-1.35637	9.49e-05	0.00112952
AL121772.1	0.277268	0.737116	1.41061	1.05e-05	0.000254382
A1BG-AS1	0.71471	0.359128	-0.992861	2.11e-07	1.93e-05
AL451042.2	0.502284	1.05802	1.07479	5.76e-05	0.000799218
AC004080.1	0.0608639	1.24755	4.35736	0.000360388	0.00296775
AC254562.3	0.996112	0.594563	-0.744478	0.0138604	0.0456945
ELFN1-AS1	0.40351	3.13791	2.95913	0.00877695	0.0331032
LINC01146	1.31085	0.444956	-1.55877	0.000415763	0.00329911
LINC01948	0.498247	0.313192	-0.669817	0.000862319	0.00586744
SCAT1	0.376559	0.922625	1.29287	0.00329135	0.0163055
AC005332.4	1.41007	0.791536	-0.833038	1.76e-05	0.000353602
AC148476.1	2.13758	0.883993	-1.27387	0.00203009	0.0112421
LINC01124	0.323937	1.05956	1.70968	9.6e-06	0.000241008
AJ011932.1	0.900881	0.250586	-1.84603	0.00525197	0.0230653
AL122008.3	0.731359	0.111621	-2.71197	4.79e-05	0.000706094
AC064807.2	1.38814	0.607944	-1.19115	4.53e-05	0.000692696
AC027097.1	0.765495	0.42909	-0.835113	1.1e-09	6.75e-07
MIR99AHG	0.567306	0.365058	-0.636001	8.39e-05	0.0010388
AC004923.4	0.553588	1.17142	1.08138	7.1e-05	0.000929988
TONSL-AS1	1.06085	1.78764	0.752846	0.0087765	0.0331032
AL133343.2	1.51307	0.440865	-1.77907	0.000654791	0.0046884
AC107464.2	1.11943	0.468169	-1.25767	2.75e-06	0.000100679
AC015660.1	0.377877	0.797179	1.07699	0.0100145	0.0358955
SNHG14	1.10436	0.452966	-1.28574	6.85e-08	8.89e-06
AL162171.1	1.34598	0.586961	-1.19732	0.00402694	0.0190242
POU6F2-AS1	2.34776	0.0809018	-4.85897	0.0117288	0.040365
LINC02106	1.43309	0.345133	-2.0539	0.00198702	0.0110705
AC093278.2	2.05863	0.942908	-1.12649	3.69e-09	1.35e-06
AC104958.2	0.838613	1.53919	0.876094	0.00427597	0.0197427
AC092718.4	3.64332	5.6356	0.629316	0.00305983	0.0153662
AL109811.2	3.08543	1.77795	-0.795256	0.00853693	0.0326004
LINC00957	2.24194	1.40472	-0.674464	0.00453871	0.0204409
AC011477.2	1.76995	1.08941	-0.700166	7.1e-05	0.000929988
LINC01232	0.507341	1.05115	1.05094	3.69e-08	6.16e-06
AL606489.1	1.09044	2.19415	1.00875	0.000908779	0.00605386
AL122035.1	1.92821	1.27784	-0.593555	1.6e-05	0.000329936
DNMBP-AS1	0.468795	0.71436	0.607695	0.00343948	0.0168571
LOH12CR2	0.953821	0.495012	-0.946256	4.09e-05	0.000640061
AL121772.3	0.691147	1.12142	0.698268	0.00111954	0.00701536
KDM7A-DT	2.45574	4.30143	0.808658	0.00141646	0.00845721
AC087752.3	0.758076	0.348151	-1.12263	0.00440559	0.0200882
AC027601.1	0.353139	0.8076	1.1934	3.14e-05	0.00053357
AC039056.2	0.645461	1.43186	1.14949	0.00688607	0.0278021
AC026401.3	4.48038	8.31196	0.891569	9.47e-07	4.69e-05
AC015912.3	1.167	3.37668	1.5328	0.000739502	0.00519352
AF131216.3	1.17055	0.196751	-2.57274	1.89e-05	0.000377202
TM4SF1-AS1	0.971966	2.22755	1.19648	0.00178348	0.010248
LINC01781	1.28996	0.185141	-2.80064	4.67e-05	0.000695345
UNC5B-AS1	1.79818	6.73537	1.90522	8.5e-07	4.69e-05
AC138649.1	0.710697	0.155527	-2.19207	0.00390738	0.0186032
LINC00996	0.612254	0.219572	-1.47944	2.55e-06	9.55e-05
AC026367.2	0.555396	0.316123	-0.813031	0.0042746	0.0197427
TBILA	0.956979	1.80606	0.916287	0.000739502	0.00519352
WDFY3-AS2	0.561736	0.319658	-0.813362	3.14e-05	0.00053357
CARD8-AS1	2.18851	1.33504	-0.71306	4.65e-06	0.000139871
LINC02678	0.46579	1.27238	1.44978	2.76e-05	0.000496357
LINC01871	2.64324	1.61092	-0.71442	0.0100656	0.0358955
LINC00941	1.016	2.29	1.17244	0.00701572	0.0282014
AC000061.1	0.69269	0.305804	-1.1796	0.00674394	0.0275315
AC002116.2	0.38668	0.642629	0.732846	0.000187401	0.00181749
LINC01619	1.20486	0.181521	-2.73066	3.94e-07	2.89e-05
AC245041.2	1.17297	1.91081	0.704013	0.0117373	0.040365
AL158206.1	4.07983	7.48712	0.875901	0.000517587	0.0039204
LINC01014	1.07307	0.314144	-1.77225	0.0109528	0.038241
NFYC-AS1	0.660421	0.41179	-0.681476	0.0106262	0.0373855
AC108860.2	0.648133	1.13507	0.808419	0.00108211	0.00683968
AC114488.1	1.46033	3.05029	1.06265	0.00616875	0.0257604
AP002498.1	1.142	5.9496	2.38122	0.00567055	0.0245724
MIR217HG	1.95438	0.200738	-3.28332	0.000211302	0.00198624
LINC00853	0.700723	1.27214	0.860336	0.000187401	0.00181749
AC011676.1	0.271068	1.11346	2.03833	6.04e-07	3.75e-05
AC023302.1	0.243867	0.708593	1.53886	0.000399095	0.00320743
AC004009.1	0.420605	1.22548	1.54281	0.00287057	0.014642
AC069120.1	0.968605	0.285768	-1.76106	5.01e-07	3.4e-05
ARHGAP5-AS1	2.40109	3.84483	0.679232	0.00278741	0.0142718
conMean,The mean expression level of lncRNA in the genome stable（GS） group; treatMean,The mean expression level of lncRNA in the genome unstable（GU） group;fdr,adjusted p value,fdr<0.05 meas statistical difference
