# Supplementary material for: Identification of LncRNA Prognostic Signature Associated With Genomic Instability in Pancreatic Adenocarcinoma
Source: Front Oncol. 2022 Mar 29;12:799475. doi: 10.3389/fonc.2022.799475 (PMC9012103; doi:10.3389/fonc.2022.799475)
Supplement: Supplementary file 2 [file Table_2.xlsx]

## Sheet: Sheet1
Supplementary Table S2. Primers and siRNA target sequences.
name	sequences
Primers for real-time PCR:
AC108134.2 sense:	5'-AAACTAAATAAGAAAACGTGGAAGTG-3'
AC108134.2 antisense:	5'-TTTATGAAACAAGACAAAGGGGAT-3'
GAPDH sense:	5'-AGAAGGCTGGGGCTCATTTG-3′
GAPDH antisense:	5'-AGGGGCCATCCACAGTCTTC-3′
The target sites of shRNA:
si-AC108134.2#1 sense：	5'-GGAAUUGUUGGUCAGGCAATT-3′
si-AC108134.2#1 antisense：	5'-UUGCCUGACCAACAAUUCCTT-3′
si-AC108134.2#2 sense：	5'-GGUAGAGCAUGAGACCCUUTT-3′
si-AC108134.2#2 antisense：	5'-AAGGGUCUCAUGCUCUACCTT-3′
si-NC sense：	5'-UUCUCCGAACGUGUCACGUTT-3′
si-NC antisense：	5'-ACGUGACACGUUCGGAGAATT-3′
